# Supplementary material for: Diagnostic value and characteristic analysis of serum nucleocapsid antigen in COVID-19 patients
Source: PeerJ. 2023 Jun 7;11:e15515. doi: 10.7717/peerj.15515 (PMC10257392; doi:10.7717/peerj.15515)
Supplement: Supplemental Information 1 [file peerj-11-15515-s001.xlsx]

## Sheet: Acute  serum samples
Number	Gender	Age	Disease severity	SARS-CoV-2 IgM (AU/Ml,≥10 is positive)		SARS-CoV-2 IgG(AU/mL,≥10 is positive)		SARS-CoV-2 IgA (AU/Ml,≥10 is positive)		SARS-CoV-2 NAb(AU/Ml,≥10 is positive)		SARS-CoV-2 Ag(COI,≥1 is positive)		RT-PCR	Hypertension	Diabetes	Cardiovascular disease	Cerebrovascular disease	Chronic lung disease	Chronic nephrosis	Chronic liver disease	Cancer	基础病
1	Female	57	Moderate	0.24	0	0.88	0	0.65	0	7.16	0	1.74	1	Positive	No	No	No	No	No	No	No	Yes	1
2	Female	29	Asymptomatic	0.15	0	0.21	0	0.85	0	8.5	0	8.92	1	Positive	No	No	No	No	No	No	No	No	0
3	Male	34	Moderate	0.11	0	1.27	0	0.22	0	6.38	0	0.36	0	Positive	No	No	No	No	No	No	No	No	0
4	Female	66	Moderate	0.11	0	0.33	0	0.26	0	6.73	0	6.44	1	Positive	Yes	No	Yes	No	No	No	No	No	1
5	Female	64	Asymptomatic	0.21	0	0.95	0	0.19	0	6.82	0	0.13	0	Positive	No	No	No	No	No	No	No	No	0
6	Female	48	Moderate	0.17	0	0.2	0	1.52	0	8.45	0	71	1	Positive	No	No	No	No	No	No	No	No	0
7	Female	38	Asymptomatic	0.16	0	0.37	0	0.48	0	6.72	0	0.38	0	Negative	No	No	No	No	No	No	No	No	0
8	Female	41	Moderate	0.14	0	0.43	0	0.29	0	6.99	0	37.18	1	Positive	No	No	No	No	No	No	No	No	0
9	Female	20	Asymptomatic	0.24	0	0.44	0	0.25	0	6.21	0	226.65	1	Positive	No	No	No	No	No	No	No	No	0
10	Female	62	Asymptomatic	0.13	0	0.19	0	0.31	0	6.93	0	0.21	0	Positive	Yes	Yes	No	Yes	No	No	No	No	1
11	Male	69	Moderate	0.08	0	0.3	0	0.29	0	5.84	0	0.22	0	Negative	No	No	No	No	No	No	No	No	0
12	Female	52	Moderate	0.2	0	0.3	0	0.7	0	6.88	0	0.18	0	Positive	No	No	No	No	No	No	No	No	0
13	Male	57	Asymptomatic	0.28	0	0.46	0	0.32	0	5.82	0	0.75	0	Negative	No	No	No	No	No	No	No	No	0
14	Male	69	Moderate	0.43	0	0.2	0	0.4	0	7.16	0	1.84	1	Positive	No	No	No	No	No	No	No	No	0
15	Female	55	Moderate	0.19	0	0.58	0	3.38	0	5.81	0	292.29	1	Positive	No	No	No	No	No	No	No	No	0
16	Male	31	Moderate	0.12	0	0.11	0	0.21	0	6.04	0	0.18	0	Negative	No	No	No	No	No	No	No	No	0
17	Male	24	Asymptomatic	0.44	0	3.68	0	0.21	0	7.59	0	4.01	1	Positive	No	No	No	No	No	No	No	No	0
18	Female	64	Moderate	0.89	0	0.79	0	0.35	0	6.01	0	1.52	1	Positive	Yes	Yes	No	Yes	No	No	No	No	1
19	Female	72	Moderate	0.29	0	4.25	0	2.79	0	11.73	1	93.17	1	Positive	No	No	No	No	No	No	No	No	0
20	Female	68	Asymptomatic	0.35	0	0.24	0	1.63	0	7.24	0	2.51	1	Positive	No	No	No	No	No	No	No	No	0
21	Female	56	Moderate	0.12	0	0.1	0	0.61	0	6.15	0	34.33	1	Positive	No	No	No	No	No	No	No	Yes	1
22	Male	33	Moderate	0.47	0	1.88	0	0.67	0	7.09	0	52.86	1	Positive	No	No	No	No	No	No	No	No	0
24	Female	57	Moderate	0.44	0	0.69	0	0.22	0	6.77	0	0.76	0	Positive	Yes	Yes	No	No	No	No	No	No	1
26	Male	64	Asymptomatic	0.7	0	0.83	0	93.72	1	23.59	1	184.86	1	Positive	No	No	No	No	No	No	No	No	0
27	Male	74	Asymptomatic	0.09	0	0.8	0	0.42	0	6.33	0	65.77	1	Positive	No	No	No	No	No	No	No	No	0
28	Male	49	Asymptomatic	0.17	0	0.23	0	0.23	0	6.98	0	8.43	1	Positive	No	No	No	No	No	No	No	No	0
29	Female	57	Moderate	0.19	0	0.43	0	0.23	0	7.14	0	0.3	0	Positive	No	No	No	No	No	No	No	No	0
30	Female	55	Moderate	0.18	0	0.19	0	0.27	0	6.39	0	0.19	0	Positive	Yes	No	No	No	No	No	No	No	1
31	Male	28	Moderate	0.11	0	0.55	0	0.18	0	6.15	0	2.62	1	Negative	No	No	No	No	No	No	No	No	0
32	Female	52	Moderate	0.09	0	0.38	0	0.39	0	6.93	0	12.03	1	Positive	No	No	No	No	No	No	No	No	0
33	Male	43	Asymptomatic	0.1	0	0.5	0	0.21	0	7.14	0	0.21	0	Positive	Yes	No	No	No	No	No	No	No	1
34	Female	60	Moderate	0.28	0	0.36	0	0.3	0	6.54	0	0.31	0	Positive	No	No	No	No	No	No	No	No	0
35	Male	30	Asymptomatic	0.13	0	0.25	0	0.46	0	7.02	0	0.25	0	Negative	No	No	No	No	No	No	Yes	No	1
36	Female	44	Asymptomatic	0.1	0	3.84	0	0.33	0	5.98	0	0.95	0	Positive	No	No	No	No	No	No	No	No	0
38	Male	53	Asymptomatic	0.36	0	0.65	0	1.14	0	9.16	0	136.94	1	Negative	No	No	No	No	No	No	No	No	0
39	Female	27	Asymptomatic	0.17	0	0.2	0	0.21	0	5.8	0	0.35	0	Positive	No	No	No	No	No	No	No	No	0
40	Female	49	Moderate	0.14	0	0.26	0	0.37	0	6.14	0	3.73	1	Positive	No	No	No	No	No	No	No	No	0
41	Female	24	Moderate	0.21	0	0.63	0	0.37	0	6.21	0	0.41	0	Positive	No	Yes	No	No	No	No	No	No	1
42	Female	30	Moderate	0.8	0	1.23	0	0.42	0	10.37	1	1.2	1	Positive	No	No	No	No	No	No	No	No	0
43	Female	55	Moderate	0.07	0	0.3	0	0.56	0	6.22	0	0.19	0	Positive	Yes	No	Yes	No	No	No	No	No	1
44	Female	53	Moderate	0.39	0	0.76	0	0.19	0	6.83	0	8.05	1	Positive	No	Yes	No	No	No	No	No	No	1
45	Female	68	Moderate	0.25	0	0.22	0	0.56	0	8.85	0	6.28	1	Positive	Yes	Yes	No	No	No	No	No	No	1
46	Female	89	Severe	0.32	0	0.11	0	0.31	0	4.09	0	205.83	1	Positive	No	No	No	No	No	No	No	No	0
47	Female	33	Asymptomatic	0.19	0	0.2	0	0.38	0	4.96	0	0.84	0	Positive	No	No	No	No	No	No	No	No	0
48	Female	29	Moderate	0.08	0	0.21	0	0.28	0	7.46	0	93.19	1	Positive	No	No	No	No	No	No	No	No	0
49	Female	34	Moderate	0.88	0	1.54	0	0.23	0	6.58	0	28.04	1	Positive	No	No	No	No	No	No	No	No	0
50	Female	37	Asymptomatic	0.13	0	0.19	0	8.39	0	8.39	0	1274.24	1	Positive	No	No	No	No	No	No	Yes	No	1
51	Male	27	Moderate	0.19	0	0.32	0	0.26	0	6.25	0	0.19	0	Positive	No	No	No	No	No	No	No	No	0
52	Male	50	Moderate	0.11	0	0.39	0	4.04	0	7.09	0	0.63	0	Positive	No	No	No	No	No	No	No	No	0
53	Female	69	Asymptomatic	0.1	0	1.42	0	0.33	0	3.07	0	0.5	0	Positive	No	No	No	No	No	No	No	No	0
54	Female	70	Moderate	0.23	0	0.38	0	2.68	0	6.02	0	49.1	1	Positive	Yes	Yes	No	No	No	No	No	No	1
56	Male	57	Moderate	0.09	0	0.23	0	0.24	0	6.56	0	0.19	0	Negative	No	No	No	No	No	No	No	No	0
57	Female	53	Moderate	0.07	0	0.24	0	0.21	0	4.93	0	3.03	1	Positive	No	No	No	No	No	No	No	No	0
58	Female	44	Asymptomatic	0.2	0	0.61	0	0.17	0	4.5	0	19.9	1	Positive	No	No	No	No	No	No	No	No	0
59	Female	34	Moderate	0.07	0	0.15	0	0.3	0	3.77	0	10.68	1	Positive	No	No	No	No	No	No	No	No	0
60	Female	31	Asymptomatic	0.33	0	0.29	0	0.48	0	7.31	0	219.79	1	Negative	No	No	No	No	No	No	No	No	0
61	Male	14	Asymptomatic	0.14	0	0.23	0	1.38	0	5.82	0	0.26	0	Positive	No	No	No	No	No	No	No	No	0
62	Female	73	Moderate	0.17	0	1.06	0	0.43	0	6.34	0	0.15	0	Positive	Yes	No	No	No	No	No	No	No	1
63	Female	77	Severe	0.21	0	0.51	0	0.32	0	6.17	0	0.38	0	Positive	No	No	No	No	No	No	Yes	No	1
64	Male	68	Asymptomatic	0.12	0	1.44	0	0.29	0	6.9	0	2.07	1	Positive	No	No	No	No	No	No	No	No	0
65	Male	34	Asymptomatic	0.26	0	0.4	0	0.23	0	6.58	0	0.3	0	Positive	No	No	No	No	No	No	No	No	0
66	Female	32	Asymptomatic	0.11	0	0.25	0	0.2	0	4.54	0	0.75	0	Positive	No	No	No	No	No	No	No	No	0
67	Male	48	Moderate	1.75	0	0.1	0	0.4	0	6.71	0	4.27	1	Positive	No	No	No	No	No	No	No	No	0
68	Female	54	Asymptomatic	0.16	0	0.17	0	0.19	0	4.18	0	1.71	1	Positive	Yes	No	No	No	No	No	No	No	1
70	Male	32	Moderate	0.12	0	0.11	0	0.19	0	3.77	0	2.24	1	Positive	No	No	No	No	No	No	No	No	0
71	Male	58	Moderate	0.08	0	0.37	0	0.21	0	4.3	0	2.02	1	Positive	Yes	Yes	No	No	No	No	No	No	1
72	Male	65	Severe	0.09	0	0.2	0	0.83	0	4.67	0	1.66	1	Positive	Yes	No	No	No	No	No	No	No	1
73	Male	74	Moderate	0.12	0	0.45	0	0.36	0	4.37	0	0.33	0	Positive	Yes	Yes	Yes	Yes	Yes	No	No	No	1
74	Female	54	Moderate	0.11	0	0.28	0	0.32	0	6.34	0	1.21	1	Positive	No	No	No	No	No	No	No	No	0
75	Female	64	Moderate	10.58	1	62.53	1	44.52	1	50.06	1	15.47	1	Positive	No	No	No	No	No	No	No	No	0
78	Male	52	Moderate	0.35	0	18.62	1	0.71	0	7.42	0	2.71	1	Positive	No	No	No	No	No	No	No	No	0
79	Female	68	Moderate	11.28	1	8.84	0	55.31	1	39.7	1	3.95	1	Positive	No	No	No	No	No	No	No	No	0
80	Female	39	Moderate	0.11	0	0.82	0	0.26	0	7.52	0	0.19	0	Negative	No	No	No	No	No	No	No	No	0
81	Male	66	Moderate	0.09	0	0.38	0	0.4	0	8.04	0	1.17	1	Negative	Yes	No	No	Yes	No	No	No	No	1
82	Male	48	Asymptomatic	0.36	0	0.72	0	0.41	0	4.31	0	0.41	0	Positive	Yes	Yes	Yes	No	No	No	No	No	1
83	Male	52	Moderate	0.13	0	0.54	0	0.45	0	7.47	0	5.62	1	Positive	Yes	No	No	No	No	No	No	No	1
84	Female	20	Asymptomatic	0.12	0	0.3	0	0.21	0	5.74	0	0.3	0	Positive	No	No	No	No	No	No	No	No	0
85	Male	66	Moderate	0.08	0	0.51	0	0.34	0	7.28	0	0.29	0	Positive	Yes	No	No	No	No	No	No	No	1
87	Male	14	Asymptomatic	0.14	0	0.4	0	0.25	0	6.23	0	1.25	1	Positive	No	No	No	No	No	No	No	No	0
88	Male	53	Moderate	0.42	0	2.61	0	0.26	0	6.04	0	0.18	0	Positive	No	No	No	No	No	No	No	No	0
89	Female	56	Asymptomatic	0.08	0	0.45	0	0.42	0	5.84	0	6.98	1	Positive	Yes	No	No	No	No	No	No	No	1
90	Female	58	Moderate	0.23	0	0.79	0	0.21	0	5.86	0	6.49	1	Positive	No	No	No	No	No	No	No	No	0
92	Male	29	Moderate	0.09	0	0.26	0	0.42	0	4.24	0	4.38	1	Positive	No	No	No	No	No	No	No	No	0
93	Female	69	Moderate	1.36	0	0.84	0	0.88	0	5.47	0	4.22	1	Positive	No	No	No	No	No	No	No	No	0
94	Female	57	Moderate	0.12	0	0.95	0	0.81	0	5.54	0	0.85	0	Positive	Yes	No	No	No	No	No	No	No	1
95	Female	54	Asymptomatic	0.12	0	1.04	0	0.33	0	3.69	0	1.46	1	Positive	Yes	No	No	No	No	No	No	No	1
96	Male	36	Asymptomatic	0.2	0	0.33	0	0.2	0	3.36	0	0.22	0	Positive	No	No	No	No	No	No	No	No	0
97	Female	61	Moderate	0.85	0	1.3	0	0.26	0	8.03	0	19.77	1	Positive	Yes	Yes	No	Yes	No	No	No	No	1
98	Female	73	Moderate	6.21	0	0.36	0	0.45	0	9.33	0	49.7	1	Positive	Yes	Yes	No	No	No	No	No	No	1
99	Female	31	Moderate	0.16	0	0.49	0	0.24	0	6.17	0	2.8	1	Positive	No	No	No	No	No	No	No	No	0
100	Male	29	Mild	0.1	0	0.68	0	0.2	0	6.18	0	4.51	1	Positive	No	No	No	No	No	No	No	No	0
101	Female	89	Moderate	0.11	0	0.46	0	0.4	0	6.34	0	2.06	1	Positive	No	No	No	No	No	No	No	No	0
102	Female	60	Moderate	0.29	0	0.3	0	0.65	0	8.61	0	32.53	1	Positive	No	No	No	No	No	No	No	No	0
103	Female	57	Asymptomatic	1.32	0	0.56	0	0.46	0	7.33	0	148.04	1	Positive	No	No	No	No	No	No	No	No	0
104	Female	82	Moderate	0.09	0	0.17	0	0.29	0	3.62	0	1.49	1	Positive	No	No	Yes	No	No	No	No	No	1
105	Male	54	Asymptomatic	0.12	0	0.17	0	8.78	0	7.7	0	969.8	1	Positive	Yes	No	No	No	No	Yes	No	No	1
106	Female	59	Asymptomatic	0.22	0	1.3	0	0.47	0	5.85	0	77.79	1	Positive	No	No	No	No	No	No	No	No	0
107	Female	49	Moderate	0.25	0	0.2	0	0.39	0	4.86	0	0.34	0	Positive	Yes	Yes	No	No	No	No	No	No	1
109	Female	66	Severe	0.11	0	0.5	0	0.99	0	6.17	0	2.1	1	Positive	Yes	Yes	No	No	No	No	No	No	1
110	Female	62	Moderate	0.1	0	0.29	0	0.95	0	5.92	0	5.24	1	Positive	No	No	No	No	No	No	No	No	0
111	Male	54	Moderate	0.11	0	0.95	0	0.23	0	4.34	0	21.88	1	Positive	No	No	No	No	No	No	No	No	0
112	Male	30	Asymptomatic	0.12	0	0.42	0	0.34	0	6.68	0	0.38	0	Positive	No	No	No	No	No	No	No	No	0
114	Female	48	Asymptomatic	0.15	0	0.16	0	0.18	0	6.98	0	0.59	0	Positive	No	No	No	No	No	No	No	No	0
115	Female	70	Moderate	0.12	0	0.35	0	0.43	0	9.37	0	2.92	1	Positive	No	No	No	No	No	No	No	No	0
116	Female	56	Moderate	0.38	0	0.39	0	0.29	0	6.67	0	1.44	1	Positive	No	No	No	No	No	No	No	No	0
117	Male	34	Moderate	0.09	0	0.2	0	0.24	0	6.37	0	1.64	1	Positive	No	No	No	No	No	No	No	No	0
118	Female	34	Moderate	0.25	0	0.42	0	0.28	0	5.81	0	58.55	1	Positive	No	No	No	No	No	No	No	No	0
119	Female	74	Moderate	0.24	0	0.37	0	0.29	0	6.22	0	65.97	1	Positive	Yes	No	No	No	No	No	No	No	1
120	Female	69	Severe	0.52	0	0.46	0	0.57	0	9.75	0	0.22	0	Positive	Yes	Yes	No	Yes	No	No	No	No	1
121	Female	54	Severe	0.64	0	2.42	0	2.98	0	8.24	0	2.2	1	Positive	No	No	No	No	No	No	No	No	0
122	Male	19	Asymptomatic	0.51	0	3.73	0	17.63	1	18.96	1	51.14	1	Negative	No	No	No	No	No	No	No	No	0
123	Female	34	Moderate	0.12	0	0.31	0	0.22	0	4.15	0	2.97	1	Positive	No	No	No	No	No	No	No	No	0
124	Female	25	Asymptomatic	0.13	0	0.77	0	0.72	0	7.63	0	191.27	1	Positive	No	No	No	No	No	No	No	No	0
125	Female	30	Moderate	8.85	0	3.33	0	7.02	0	17.11	1	1240.53	1	Positive	No	No	No	No	No	No	No	No	0
126	Female	52	Asymptomatic	0.12	0	0.26	0	0.28	0	5.96	0	5.9	1	Positive	No	No	No	No	No	No	No	No	0
127	Female	31	Moderate	0.45	0	0.65	0	0.75	0	7.7	0	1.36	1	Positive	No	No	No	No	No	No	No	No	0
128	Female	29	Moderate	0.14	0	0.26	0	0.2	0	6.37	0	2.48	1	Positive	No	No	No	No	No	No	Yes	No	1
129	Female	68	Moderate	0.11	0	0.25	0	0.34	0	6.67	0	0.21	0	Positive	No	No	No	No	No	No	No	No	0
130	Female	58	Moderate	0.35	0	0.23	0	0.16	0	5.15	0	0.2	0	Positive	No	No	No	No	No	No	No	No	0
131	Female	32	Asymptomatic	0.08	0	0.3	0	0.31	0	6.07	0	0.23	0	Negative	No	No	No	No	No	No	No	No	0
132	Female	47	Moderate	1.02	0	2.9	0	0.76	0	8.64	0	2.66	1	Positive	No	No	No	No	No	No	No	No	0
134	Female	32	Moderate	0.15	0	0.31	0	0.43	0	8.83	0	72.25	1	Positive	No	No	No	No	No	No	No	No	0

## Sheet: Convalescent serum samples
Number	Gender	Age	Disease severity	SARS-CoV-2 IgM (AU/Ml,≥10 is positive)		SARS-CoV-2 IgG(AU/mL,≥10 is positive)		SARS-CoV-2 IgA (AU/Ml,≥10 is positive)		SARS-CoV-2 NAb(AU/Ml,≥10 is positive)		SARS-CoV-2 Ag(COI,≥1 is positive)		Hypertension	Diabetes	Cardiovascular disease	Cerebrovascular disease	Chronic lung disease	Chronic nephrosis	Chronic liver disease	Cancer
1	Male	34	Moderate	96.4	1	168.64	1	55.47	1	318.43	1	0.18	0	No	No	No	No	No	No	No	No
2	Female	45	Moderate	27.75	1	75.43	1	37.88	1	89.55	1	0.27	0	No	No	No	No	No	No	No	No
3	Female	66	Moderate	162.81	1	167.11	1	129.95	1	744.17	1	0.27	0	Yes	No	Yes	No	No	No	No	No
4	Female	29	Moderate	14.27	1	58.56	1	102.05	1	59.6	1	0.14	0	No	No	No	No	No	No	No	No
6	Female	53	Moderate	4.57	0	25.78	1	38.21	1	26.7	1	0.32	0	No	No	No	No	No	No	No	No
7	Male	21	Asymptomatic	0.58	0	0.55	0	0.49	0	5.84	0	0.21	0	No	No	No	No	No	No	No	No
8	Female	44	Moderate	38.77	1	198.71	1	246.75	1	502.69	1	0.7	0	No	No	No	No	No	No	No	No
9	Female	64	Asymptomatic	0.14	0	0.84	0	0.4	0	4.08	0	0.21	0	No	No	No	No	No	No	No	No
11	Female	32	Moderate	180.4	1	50.72	1	49.24	1	146.2	1	0.16	0	No	No	No	No	No	No	No	No
12	Female	48	Moderate	14.77	1	179.4	1	1069.01	1	175.36	1	0.18	0	No	No	No	No	No	No	No	No
13	Female	38	Asymptomatic	0.16	0	0.25	0	0.46	0	7.72	0	0.16	0	No	No	No	No	No	No	No	No
14	Female	41	Moderate	35.87	1	264.19	1	62.19	1	582.45	1	0.54	0	No	No	No	No	No	No	No	No
15	Male	69	Moderate	0.1	0	0.29	0	0.36	0	2.62	0	0.23	0	No	No	No	No	No	No	No	No
16	Female	52	Moderate	9.41	0	42.2	1	46.67	1	46.9	1	0.18	0	No	No	No	No	No	No	No	No
17	Male	57	Asymptomatic	0.12	0	0.3	0	0.31	0	3.78	0	0.21	0	No	No	No	No	No	No	No	No
18	Female	55	Moderate	23.89	1	156.71	1	61.89	1	157.67	1	0.36	0	No	No	No	No	No	No	No	No
19	Male	31	Moderate	0.11	0	0.12	0	0.24	0	6.31	0	0.16	0	No	No	No	No	No	No	No	No
20	Female	37	Moderate	61.72	1	272.93	1	131.74	1	948.02	1	0.26	0	No	No	No	No	No	No	No	No
21	Male	54	Moderate	0.22	0	0.11	0	0.4	0	7.14	0	0.14	0	No	No	No	No	No	No	No	No
22	Female	51	Moderate	62.36	1	202.87	1	189.55	1	532.65	1	1.09	1	Yes	No	No	No	No	Yes	No	Yes
23	Female	56	Moderate	42.43	1	255.71	1	927.17	1	1142.52	1	0.15	0	No	No	No	No	No	No	No	No
25	Male	64	Asymptomatic	5.72	0	23.4	1	66.72	1	17.53	1	0.4	0	No	No	No	No	No	No	No	No
26	Male	74	Asymptomatic	5.72	0	42.03	1	78.95	1	39.2	1	0.16	0	No	No	No	No	No	No	No	No
27	Female	50	Moderate	270.06	1	55.98	1	410.76	1	725.25	1	0.47	0	No	No	No	No	No	No	No	No
28	Female	52	Moderate	26.84	1	199.56	1	254.43	1	665.59	1	0.26	0	Yes	No	Yes	No	No	No	No	No
29	Female	55	Moderate	0.1	0	0.15	0	0.25	0	7.17	0	0.52	0	Yes	No	No	No	No	No	No	No
31	Female	51	Moderate	118.65	1	175.11	1	165.43	1	480.72	1	0.6	0	No	No	No	No	No	No	No	No
32	Female	52	Moderate	35.86	1	158.65	1	99.73	1	196.03	1	0.3	0	No	No	No	No	No	No	No	No
33	Male	72	Mild	5.72	0	4.9	0	1342.58	1	174.67	1	0.17	0	Yes	No	No	No	No	No	No	No
34	Male	33	Asymptomatic	55.22	1	18.7	1	24.45	1	109.33	1	0.24	0	No	No	No	No	No	No	No	No
35	Female	60	Moderate	0.2	0	0.42	0	0.31	0	6.96	0	0.12	0	No	No	No	No	No	No	No	No
37	Male	53	Asymptomatic	0.18	0	0.36	0	0.31	0	6.59	0	0.73	0	No	No	No	No	No	No	No	No
40	Female	49	Moderate	10.75	1	66.73	1	286.11	1	111.63	1	0.18	0	No	No	No	No	No	No	No	No
41	Female	71	Moderate	24.07	1	188.71	1	262.01	1	650.62	1	0.24	0	No	No	No	No	No	No	No	No
42	Male	68	Asymptomatic	0.09	0	0.12	0	0.41	0	6.43	0	0.16	0	No	No	Yes	No	No	No	No	No
43	Female	48	Moderate	495.46	1	152.91	1	519.16	1	1723.54	1	0.17	0	No	No	No	No	No	No	No	No
44	Female	38	Moderate	35.51	1	96.38	1	290.73	1	287.73	1	0.19	0	No	No	No	No	No	Yes	No	No
47	Female	33	Moderate	50.06	1	77.87	1	46.48	1	79.16	1	0.27	0	No	No	No	No	No	No	No	No
48	Female	48	Asymptomatic	2.95	0	124.37	1	33.75	1	85.69	1	0.16	0	No	No	No	No	No	No	No	No
49	Male	52	Moderate	201.54	1	50.84	1	8.26	0	109.6	1	0.43	0	Yes	No	No	No	No	No	No	No
50	Female	62	Moderate	45.5	1	261.63	1	147.65	1	394.93	1	0.2	0	No	No	No	No	No	No	No	No
51	Female	24	Moderate	39.8	1	317.28	1	163.6	1	1344.07	1	0.2	0	No	Yes	No	No	No	No	No	No
52	Male	43	Moderate	30.15	1	102.4	1	418.07	1	178.4	1	0.34	0	No	No	No	No	No	No	No	No
53	Female	30	Moderate	7.98	0	115.44	1	20.19	1	75.42	1	0.25	0	No	No	No	No	No	No	No	No
54	Female	42	Asymptomatic	0.19	0	0.26	0	0.5	0	5.34	0	0.22	0	No	No	No	No	No	No	No	No
55	Female	53	Moderate	45.49	1	114.52	1	44.31	1	166.17	1	0.15	0	No	Yes	No	No	No	No	No	No
56	Male	39	Moderate	189.62	1	237.53	1	447.46	1	2028.72	1	0.3	0	No	No	No	No	No	No	No	No
57	Female	89	Severe	37.49	1	314.97	1	91.86	1	1135.26	1	0.51	0	No	No	No	No	No	No	No	No
58	Female	33	Asymptomatic	21.85	1	63	1	39.95	1	104.17	1	0.2	0	No	No	No	No	No	No	No	No
59	Female	64	Moderate	0.19	0	1.53	0	0.31	0	6.84	0	0.17	0	No	No	No	No	No	No	No	No
60	Female	32	Moderate	36.98	1	63.58	1	10.7	1	85.49	1	0.41	0	No	No	No	No	No	No	No	No
61	Female	29	Moderate	496.19	1	149.44	1	20.23	1	805.18	1	0.55	0	No	No	No	No	No	No	No	No
62	Female	38	Moderate	0.13	0	7.73	0	0.22	0	3.2	0	0.2	0	No	Yes	No	No	No	No	No	Yes
63	Male	27	Moderate	11.46	1	62.35	1	50.01	1	52.83	1	0.15	0	No	No	No	No	No	No	No	No
64	Female	71	Moderate	51.67	1	292.47	1	77.71	1	2128.76	1	0.14	0	No	No	No	No	No	No	No	No
65	Male	19	Moderate	7.06	0	42.12	1	14.53	1	31.7	1	1.06	1	No	No	No	No	No	No	No	No
66	Male	50	Moderate	45.04	1	267.91	1	176.7	1	1352.57	1	0.14	0	No	No	No	No	No	No	No	No
68	Female	33	Moderate	8.91	0	110.98	1	57.8	1	101.39	1	0.18	0	No	No	No	No	No	No	No	No
69	Female	70	Moderate	69.4	1	273.92	1	111.64	1	1017.89	1	0.18	0	Yes	Yes	No	No	No	No	No	No
71	Female	35	Mild	0.14	0	0.12	0	1.46	0	7.92	0	0.3	0	No	No	No	No	No	No	No	No
72	Female	50	Moderate	31.01	1	190.73	1	178.68	1	375.52	1	0.14	0	No	No	No	No	No	No	No	No
73	Male	42	Moderate	204.23	1	289.75	1	345.73	1	698.58	1	0.2	0	No	No	No	No	No	No	No	No
74	Male	57	Moderate	0.09	0	0.22	0	0.23	0	6.01	0	0.13	0	No	No	No	No	No	No	No	No
75	Female	66	Moderate	0.08	0	0.09	0	0.52	0	6.48	0	0.22	0	No	No	No	No	No	No	No	No
76	Male	67	Moderate	49.31	1	281.52	1	1312.11	1	1361.21	1	0.78	0	No	No	No	No	Yes	No	No	No
77	Female	33	Mild	0.13	0	0.47	0	0.26	0	6.55	0	0.33	0	No	No	No	No	No	No	No	No
78	Female	44	Mild	0.1	0	0.35	0	0.51	0	4.98	0	0.49	0	No	No	No	No	No	No	No	No
79	Female	14	Moderate	13.07	1	72.85	1	97.02	1	97.89	1	0.22	0	No	No	No	No	No	No	No	No
80	Male	46	Asymptomatic	0.11	0	0.22	0	0.41	0	6.09	0	0.19	0	No	No	No	No	No	No	No	No
81	Female	73	Moderate	165.16	1	145.44	1	51.26	1	490.57	1	0.26	0	Yes	No	No	No	No	No	No	No
82	Female	77	Severe	10.99	1	282.36	1	157.2	1	501.16	1	0.53	0	No	No	No	No	No	No	Yes	No
83	Male	34	Asymptomatic	0.28	0	0.56	0	0.26	0	7.47	0	0.56	0	No	No	No	No	No	No	No	No
84	Female	30	Moderate	15.67	1	141.5	1	88.37	1	236.13	1	0.27	0	No	No	No	No	No	No	No	No
85	Male	48	Moderate	1.75	0	0.15	0	0.2	0	8.25	0	0.19	0	No	No	No	No	No	No	No	No
87	Male	32	Moderate	12.37	1	142.89	1	154.66	1	201.74	1	0.28	0	No	No	No	No	No	No	No	No
88	Male	58	Moderate	4.31	0	89.13	1	39.54	1	47.4	1	0.64	0	Yes	Yes	No	No	No	No	No	No
89	Male	65	Severe	217.03	1	246.61	1	108.71	1	1002.98	1	0.16	0	Yes	No	No	No	No	No	No	No
91	Female	54	Moderate	359.15	1	155.81	1	58.11	1	353.3	1	0.29	0	No	No	No	No	No	No	No	No
94	Male	52	Moderate	2.12	0	55.28	1	305.6	1	42.29	1	0.34	0	No	No	No	No	No	No	No	No
95	Female	68	Moderate	96.21	1	194.41	1	94.51	1	402.67	1	0.62	0	No	No	No	No	No	No	No	No
96	Male	37	Asymptomatic	0.12	0	0.47	0	0.31	0	6.25	0	0.15	0	Yes	No	No	No	No	No	No	No
97	Female	39	Moderate	15.43	1	63.95	1	44.88	1	66.41	1	0.15	0	No	No	No	No	No	No	No	No
98	Male	32	Moderate	7.91	0	35.83	1	11.38	1	26.89	1	0.52	0	No	No	No	No	No	No	No	No
99	Male	66	Moderate	0.09	0	0.37	0	0.34	0	7.3	0	0.45	0	Yes	No	No	Yes	No	No	No	No
100	Male	42	Moderate	0.19	0	0.26	0	0.26	0	6.06	0	0.14	0	No	No	No	No	No	No	No	No
101	Male	52	Moderate	22.01	1	228.54	1	41.36	1	361.89	1	0.16	0	Yes	No	No	No	No	No	No	No
103	Female	23	Severe	239.29	1	199.85	1	266.41	1	1028.57	1	0.31	0	No	Yes	Yes	No	No	No	No	No
104	Male	14	Asymptomatic	19.62	1	181.37	1	133.24	1	285.19	1	0.25	0	No	No	No	No	No	No	No	No
105	Male	40	Moderate	32.1	1	69.63	1	232.11	1	115.06	1	0.16	0	No	No	No	No	No	No	No	No
106	Female	18	Asymptomatic	0.13	0	0.34	0	0.24	0	5.78	0	0.22	0	No	No	No	No	No	No	No	No
107	Female	28	Asymptomatic	12.14	1	59.98	1	32.82	1	58.47	1	0.22	0	No	No	No	No	No	No	No	No
108	Male	53	Moderate	157.11	1	131.49	1	132.7	1	345.58	1	0.27	0	No	No	No	No	No	No	No	No
109	Male	50	Moderate	426.69	1	192.32	1	166.15	1	779.2	1	0.16	0	No	No	No	No	No	No	No	No
110	Female	59	Moderate	54.57	1	211.19	1	250.04	1	738.8	1	0.33	0	No	Yes	No	No	No	No	No	Yes
111	Female	48	Moderate	0.15	0	10.71	1	0.42	0	5.51	0	0.27	0	No	No	No	No	No	No	No	No
112	Female	34	Asymptomatic	0.16	0	0.74	0	0.18	0	6.65	0	0.16	0	No	No	No	No	No	No	No	No
113	Male	29	Asymptomatic	0.37	0	0.51	0	0.38	0	5.95	0	0.16	0	No	No	No	No	No	No	No	No
114	Male	48	Moderate	101	1	144.2	1	519.13	1	1105.79	1	0.25	0	No	No	No	No	No	No	No	No
115	Male	69	Moderate	0.09	0	2.26	0	0.6	0	5.4	0	0.16	0	No	No	No	No	No	No	No	No
116	Female	80	Moderate	37.39	1	145.73	1	195.85	1	226.18	1	0.27	0	Yes	No	No	No	No	No	No	No
117	Female	48	Moderate	12.88	1	39.3	1	767.42	1	80.41	1	0.15	0	Yes	No	No	No	No	No	No	No
119	Male	29	Moderate	37.92	1	96.41	1	56.22	1	131.43	1	0.25	0	No	No	No	No	No	No	No	No
120	Male	34	Moderate	71.3	1	34.64	1	95.36	1	74	1	0.17	0	No	No	No	No	No	No	No	No
121	Female	69	Moderate	9.95	0	76.81	1	18.53	1	60.11	1	0.19	0	No	No	No	No	No	No	No	No
122	Female	57	Moderate	48.4	1	55.02	1	18.3	1	114.33	1	0.27	0	Yes	No	No	No	No	No	No	No
123	Male	36	Asymptomatic	0.17	0	0.33	0	0.21	0	5.31	0	0.36	0	No	No	No	No	No	No	No	No
124	Female	34	Mild	14.82	1	42.03	1	36.62	1	43.34	1	1.52	1	No	No	No	No	No	No	No	No
125	Female	31	Moderate	26.01	1	67.41	1	23.59	1	87.12	1	0.14	0	No	No	No	No	No	No	No	No
126	Male	29	Mild	4.87	0	44.07	1	8.14	0	42.22	1	0.45	0	No	No	No	No	No	No	No	No
127	Female	58	Moderate	36.78	1	272.99	1	356.65	1	1227.38	1	0.18	0	No	Yes	No	No	No	No	No	No
128	Female	60	Moderate	13.48	1	183.26	1	22.57	1	201.55	1	0.35	0	No	No	No	No	No	No	No	No
129	Female	82	Moderate	54.49	1	131.86	1	74.58	1	355.83	1	0.2	0	No	No	Yes	No	No	No	No	No
130	Female	59	Moderate	290.76	1	56.48	1	8.03	0	260.63	1	0.12	0	No	No	No	No	No	No	No	No
133	Female	66	Severe	76.29	1	313.74	1	223.68	1	845.96	1	0.17	0	Yes	Yes	No	No	No	No	No	No
134	Female	62	Moderate	12.58	1	256	1	78.1	1	575.81	1	0.26	0	No	No	No	No	No	No	No	No
135	Female	33	Mild	29.64	1	69.51	1	46.14	1	67.39	1	0.57	0	No	No	No	No	No	No	No	No
136	Female	61	Moderate	1.14	0	0.33	0	0.46	0	9.63	0	0.18	0	No	No	No	No	No	No	No	No
138	Male	48	Moderate	0.24	0	1.89	0	0.49	0	6.86	0	2.23	1	No	No	No	No	No	No	No	No
139	Male	35	Mild	27.48	1	60.18	1	46.11	1	85.87	1	0.24	0	Yes	No	No	No	No	No	No	No
140	Male	74	Moderate	2.28	0	0.29	0	0.36	0	5.76	0	0.18	0	Yes	No	No	No	No	No	No	No
141	Female	70	Moderate	142.87	1	264.98	1	355.25	1	1314.53	1	0.29	0	No	No	No	No	No	No	No	No
142	Male	34	Moderate	9.81	0	98.42	1	45.77	1	69.8	1	0.34	0	No	No	No	No	No	No	No	No
143	Female	34	Moderate	51.88	1	260.08	1	198.2	1	594.32	1	0.95	0	No	No	No	No	No	No	No	No
144	Female	41	Moderate	5.56	0	87.08	1	20.49	1	51.72	1	0.15	0	No	No	No	No	No	No	No	No
145	Male	61	Moderate	0.12	0	0.38	0	0.17	0	6.7	0	0.15	0	Yes	No	No	No	No	No	No	No
146	Female	74	Moderate	12.65	1	83.24	1	76.67	1	91.38	1	0.17	0	Yes	No	No	No	No	No	No	No
147	Female	69	Severe	200.92	1	250.8	1	50.1	1	1945.98	1	0.24	0	Yes	Yes	No	Yes	No	No	No	No
148	Female	54	Severe	102.21	1	285.17	1	204.34	1	1615.1	1	0.29	0	No	No	No	No	No	No	No	No
149	Male	32	Moderate	0.14	0	1.03	0	0.31	0	6.52	0	0.11	0	No	No	No	No	No	No	No	No
150	Female	31	Moderate	166.03	1	262.31	1	134.96	1	1081.09	1	0.26	0	No	No	No	No	No	No	No	No
151	Female	50	Moderate	0.09	0	0.36	0	0.41	0	6.27	0	0.53	0	No	No	No	No	No	No	No	No
154	Male	43	Moderate	0.22	0	1.44	0	2.44	0	9.44	0	0.39	0	Yes	No	No	No	No	No	No	No
155	Female	31	Moderate	138.11	1	160.95	1	196.3	1	544.34	1	0.22	0	No	No	No	No	No	No	No	No
156	Female	60	Moderate	0.13	0	0.22	0	0.71	0	8.5	0	0.14	0	No	No	No	No	No	No	No	No
157	Female	25	Asymptomatic	70.03	1	145.62	1	37.48	1	310.19	1	0.35	0	No	No	No	No	No	No	No	No
159	Female	76	Moderate	5.59	0	98.18	1	62.97	1	102.49	1	0.15	0	No	Yes	No	No	No	No	No	No
160	Male	52	Severe	187.46	1	283.11	1	206.44	1	1099.61	1	0.27	0	No	No	No	No	No	No	No	No
161	Male	42	Moderate	16.09	1	63.84	1	51	1	65.38	1	0.21	0	No	No	No	No	No	No	No	No
162	Female	17	Moderate	118.63	1	157.04	1	70.12	1	366.93	1	0.14	0	No	No	No	No	No	No	No	No
163	Male	72	Moderate	10.61	1	64.82	1	85.6	1	82.79	1	0.24	0	No	No	No	No	No	No	No	No
164	Female	50	Asymptomatic	0.24	0	0.22	0	0.57	0	6.45	0	0.15	0	Yes	No	No	No	No	No	No	No
165	Male	61	Moderate	80.26	1	234.61	1	304.22	1	1611.11	1	0.19	0	No	No	No	No	No	No	No	No
166	Female	30	Moderate	23.93	1	85.72	1	11.11	1	63.03	1	0.91	0	No	No	No	No	No	No	No	No
167	Female	30	Moderate	0.2	0	0.37	0	0.22	0	6.48	0	0.18	0	No	No	No	No	No	No	No	No
168	Female	64	Moderate	50.64	1	112.38	1	59.74	1	164.04	1	0.2	0	No	No	No	No	No	No	No	No
169	Male	30	Moderate	80.76	1	262.78	1	353.25	1	692.85	1	0.18	0	Yes	No	No	No	No	No	No	No
170	Female	30	Moderate	39.03	1	72.96	1	71.29	1	88.44	1	0.37	0	No	No	No	No	No	No	No	No
172	Male	33	Moderate	19.36	1	48.71	1	109.51	1	86.36	1	0.17	0	Yes	No	No	No	No	No	No	No
174	Male	65	Moderate	0.2	0	0.29	0	0.37	0	7.94	0	0.25	0	No	No	No	No	No	No	No	Yes
175	Female	31	Moderate	928.09	1	218.07	1	212.59	1	1257.89	1	0.28	0	No	No	No	No	No	No	No	No
176	Female	29	Moderate	61.53	1	200.73	1	429.67	1	484.21	1	0.15	0	No	No	No	No	No	No	Yes	No
177	Female	32	Asymptomatic	0.12	0	0.12	0	0.42	0	5.57	0	0.45	0	No	No	No	No	No	No	No	No
178	Female	51	Moderate	137.98	1	300.12	1	99.56	1	2084.76	1	0.28	0	No	No	No	No	No	No	No	No
179	Male	60	Moderate	9.98	0	274.2	1	4.45	0	1361.21	1	1.01	1	No	No	No	No	No	No	No	No
181	Female	63	Asymptomatic	0.83	0	0.15	0	0.24	0	8.08	0	0.22	0	Yes	No	No	No	No	No	No	No
182	Female	47	Moderate	149.57	1	141.83	1	60.17	1	342.86	1	0.39	0	No	No	No	No	No	No	No	No
184	Female	49	Moderate	87.82	1	172.9	1	574.06	1	636.47	1	0.13	0	No	No	No	No	No	No	No	No
185	Female	47	Moderate	68.05	1	228.11	1	256	1	770.22	1	0.21	0	Yes	No	No	No	No	No	No	No
187	Female	24	Asymptomatic	0.09	0	0.45	0	0.53	0	6.65	0	0.16	0	No	No	No	No	No	No	No	No

## Sheet: Control group
Number	Gender	Age	SARS-CoV-2 Ag(COI,≥1 is positive)
1	Female	30	0.51
2	Male	35	0.49
3	Male	31	0.37
4	Male	32	0.2
5	Female	40	0.25
6	Male	42	0.18
7	Female	34	0.16
8	Female	32	0.33
9	Female	29	0.21
10	Female	60	0.2
11	Male	58	0.15
12	Male	27	0.24
13	Male	27	0.17
14	Male	51	0.38
15	Male	56	0.17
16	Female	41	0.26
17	Female	22	0.23
18	Female	32	0.22
19	Male	75	0.2
20	Female	73	0.24
21	Male	29	0.16
22	Male	32	0.21
25	Female	32	0.48
26	Male	49	0.41
27	Male	24	0.16
30	Male	33	0.23
31	Female	35	0.47
32	Female	31	0.31
34	Female	60	0.18
35	Female	32	0.22
36	Male	67	0.22
37	Female	65	0.17
39	Female	33	0.23
41	Female	58	0.18
42	Male	36	0.2
43	Male	27	0.17
44	Female	52	0.17
45	Female	55	0.26
46	Male	42	0.27
47	Male	59	0.24
48	Female	22	0.24
49	Male	32	0.15
50	Male	70	0.16
51	Female	30	0.25
52	Male	34	0.27
53	Male	38	0.18
54	Male	33	0.27
55	Female	46	0.2
56	Male	32	0.25
57	Male	31	0.28
58	Male	31	0.21
59	Female	31	0.38
61	Female	36	0.15
62	Female	25	0.17
63	Female	33	0.36
64	Female	32	0.17
65	Female	31	0.16
68	Male	63	0.2
69	Female	56	0.22
70	Male	56	0.15
71	Female	55	0.2
72	Male	55	0.17
73	Female	63	0.31
74	Female	34	0.15
76	Female	32	0.22
